# Supplementary material for: Atp8 is in the ground pattern of flatworm mitochondrial genomes
Source: BMC Genomics. 2017 May 26;18:414. doi: 10.1186/s12864-017-3807-2 (PMC5446695; doi:10.1186/s12864-017-3807-2)
Supplement: Supplementary file 1 — Mitochondrial genome sequence from the assembled nuclear genome of Macrostomum lignano [11]. (TXT 14 kb) [file 12864_2017_3807_MOESM1_ESM.txt]

>LFJF01008916.1 Macrostomum lignano uti_cns_0008946, whole genome shotgun sequence
TATTTGTTTATTAAATCCACGGTTGTTATTAGATTCTGAGAATTTTATTGAGGCTAATTCTTTAGTTACTCCTGTTCATATTCAACCTGAGTGGTACTTCTTATCTTCTTATGCTATTTTGCGGTCAATTCCTAAAAAGTTTGGGGGGGGTTGTTGCTTTGGCCTTttcagttttatttttttatttttttccttttttttttcaaaatttatacaataatagattttttaaaaaaaacaatgttAAGTTCTATTTTTGGTTTTGGTTGAGCAGTGCAATTGTTTTGTGTTATGTTGGGGCTTCTCCTGTCGAGTATCCTTGGGTTTCTATTGGGATTGTTTTcacttttttttatttttctggtttcttttttttattattttaggctgagttagtttaaaaaaataacaatttgTGGAATTGTTGATGAATTTTCACTAAGCTGTAGTTCGGTGTTTGGGCATGCAAAGTTTTGGACTTTTAGGAATTATTTAACTACAATTTTTTAGGTTAATAAGACCTttaattttcaaaattaaaagTACTGAAAAGTAAAAATTGGCTTTTATAGTTTAAATAAAATGTTAATTTTGTAAATTAAAGATAACAAATTTGAAAGCTTAACAATAGTTTAAAAAGAATTATTGTTTTGGGGATAATAGGTTTCGTTAAGAATTGTTAAaaaaaatatagtaaaaataataataaaaaaatttttcctTTTGCATcatgatttttttaaagaaaatatatatataatttccctaaatattaaaattttttgaaaagttattttttaaagataaaaattttactttttgaaaattttagaaattaaaaaggtttaataataatttggtttttagtttattaaaaaataataaattatattttatttttttttttctattttttggtTTAAAGTTTAAGGGGGGTTGTGGGTCTACTAATTTActgttaaaaaaatattttaattaaaaattgatataaaaataaaaaaattaataatttaattagaaAATA
ATAACTTTACTTTTTTACAATTGTTtaataaaaacattttctttttAATAAAAGATAGTCCCTGCCCAATGAATTTTTAATGGCCGCAGTAAATTGACTGCGATAATGTAGCATAATTGCTTGTAATTTTATTGGTTACTTGTTTGAATGGgttaatgataaaaataatttttattttctatgaaaatttttatttctgGTTAAAATACtagaattttaaaaaaagaagagaagaccctaaaagttttttacaaaaagttatGTATTTTTTTTAgggaaaaaattttttttaaaaatttttagtCCGGGTTTTAGGCAAAAATTACTTTAGGGATAAcaggaaaataaaaattaaaagttcaaatttaaatttttgttttttacctCGATGTTgaattaaaaaatctttttttttgcAGGAGAAAAAAAAGAAAGTCTGTTCGACTTTTAAATATTTACATGATTTGAGTTTAAACCGGTGTGAGCCAGGTTGGATTCTATCTTTTTAGGGGGAAGTATTGTACGAAAGGACttacttttcttttttaaaagaggtattttaaaaagaataatttttttacacaAAATAGGTAGATTTTCTCCTCTTTTTATAGTTAGTGTAATAAGCAtataaaattttctattttaagGTGCCTTGGCACTATAAAACATAAAGAAATTTGCTGCTAACAAATTTAGGGTTGAATACCGTGTTTTTTGGTAGTTggattattaaaattattaatagtTTTTGGAGgggtggctttttatgttttatTAGAGCGTAAGGTTTTAAGTTATTCTCAAAATCGTAAGGGTCCTAAAAAGGTAGgggttttaggtattttacaatccaTAGCAGATGCTTTAAAGTTATTGGCAAAGTCTTTTGGTAGGTTATTAGAGGTAAGTTTGttagaattttttttgtttccctttttttctttattaattatgattaaattttgattattttttacttcttttttttcttattattcTATTAGATTAGGTGTTTTGATAA
TTATTGTTTTATTGAGGTTGGGGGTTTATCCTGTGTTAGGTAGAGGATGAGGTTCAAAAAGGAAGTATAGGGTTATAGGTGCTGTTCGGGGTGCAGCTCAAAGTATTTCATATGAagttgttttagtttttttgttgaTGTGAAGTTTGATGTTTTTGTTTGAAAAGAAAAATTTAGTTTTCAGGGATGTTAAATTAGGAATATTTTTTTTCTTGATCTTTTTTTTATGGGTAGTAAGGATATTATGTGAAACTAATCGAGCTCCTTTTGACTTTgctgagggtgagagggaattGGTTTCTGGTTTTAATATTGAGTATGGGTCTTTTCcttttactttattatttttatcagAGTACGgggttattttatttttatcggttttctCTGGGGTTTATTTTTTTGGGGGGGTAGTTGGTGTTTTTTGAGGATGGTTTATTTCTGTGATATTTTTGTGGGTGCGAAGAAGGTTTCCCCGGTTTcgttatgattttttaatgtcTTTATGTTGAGGGATTTTTTTACCCTTaacttttgttattttttttatCCCTAATTTGATTTAAATCTTttgattttatatttttagatttgTTTAGAGGGGttgattattttttttttaattttagggtTTTTCAAGGAATTTTTTTAATAGTTTCTTCTTTTTGAATTTtgtatattttcttttttaattattttttaaaatttg
ggTTAAgttatttaatttataaaatcTTTTTTAGTGTTTTTTCTGCTGGTCAAGATTTAAGAAGTAAAAATTTTAAGGGTTGGTTTTATTTTATGTGGGGGTTCTTTTTAATAGTCACTTGGAGTAATTTTTGTGGTTTGTTGCCCTATGTTTATGGGGTTACtacaaaattttattttgttttatttttttctttgtggGGGTGAACTTGTTTAATTATATCttcttttatttgaaatatGGTAGGTTTTGTAAGTCATTTTTGTCCATTAGGGGCCCCTACCTTGTTGGGTTGGTTTTTAAGTTTGGTGGAAGTGGTTAGGGTGGGGATCCGCCCTGGTACGTTAACTTTGCGTTTAGTGGCTAAAATGACAACTGGCCATATTTTAATTGGTTTGATTACTTTGTCTAGttgttatttgttttttaaaagttattttttatcttttgtttgtttaatttttttatttttttatttagtttttgaAGTGGCGATTTGTTTTATTCAGGGAAATGTATATTTTATGTTGTTTCAGAGGTATACCTCCGAGCATTTGTAacatttagtttatttttattaatatttttttttgtttttcaaggTTAATAATATTTGGGGGTTTAGTTTTTTTAGGGGTCTTTTTAAAAGGGTTGAAAAATTTTTTAGGGCGACGGGAGATGAGAAGGGGCTTTGAGTGCGGTTTTGATGGTAAGAATGTGTCTCGTGTTCCTTTTTCCTTGCGATTTTTTTTGATATTGgttttatttttggtttttgaTGTTGAAATAGTATTGGTTTTACAATTTCCATTTTTAAGTTTTGGGAGAAGGGTTTTTTACTTGTTgagtttaaaattgtttttggTGGTTTTATTCTTGGGGACTATAGAAGAGTGGCGTCGTGGGTTTTTAAATTGAGTGTATGAAAAATTTGTTGTGAGTTCGAAGATTTCATGTTTTAAATGTTCCTGGTTATAGGGTTTGACCTTTGATTGGGAGAATTGGTGCTTTTTTGATAACTTCT
AGAAGAGTTTTTTGGTGACATAAAGGATTTTCATGATTgtttttagtttctttttttGTGGTTTTGGGTACTATGTTTTTTTGGTGGCGTGATATAGTTAATGAAGGGTTTTTAGGTAATCACACTGTTTCTTTTAATTCTTATTTACAATCTGGtattattttgtttatattGTCAGAAGTTGTTTTTTTTGGGAGGtttttttggggattttttcACATGTGCTGAGCTCCTGCTGAAGAGTTAGGGTTTTGTTGGCCTCCTTATTCTTTTGAAGAAGTAATTATTGATCCTTTTAGAGTTCCCTTATTAAATACTATTATATTATTGTCTTCTGGTGTTACAGTTACGGcttgtcatttttttattttggtttctgaaaaaaaaaaaaattggttTTTGGGGGCAGTTTTTTGGGGGGTTACCATATTTTTAGGGGtggtttttttgtttttacagGTTGAAGAATATGCTGAGAGTTATTTAAGTTTTAATAGTTCGGTTTATGGTTCTGCTTTTTTTATATTAACTGGTTTTCATGGTTTACATGTAACTATTGGGGCTATTGCTTTAAGAGTggttttttttcgttttttaacTAAGAGTTTTTCCAATTTTGACCATGTTGGTTTCGAGGGAGCTGCTTGGTATTGACATTTTGTGGATGTAGTGTggttgtttttgtttatttttgtttattggTTGGGGGCCCCAGTTTAAAAATGGGAGAAATTTTTTTCTTAGttgtttttttgaaaattggatttttatttttctttaattctTTTTTGTATATTATAGGCAGATTCTTCTTAATTTGTTTGGGTTCTAGCGGTTTggtttctttttattttttagggTGGTTGGGGATAGTGttgtttttagtttttgtgGGGGGGATATTAGtcatagttttttatttaggGATTTACGGGAATTATTATAGTTttagaaatcaatttttttccttgatttatttaattttttttacttttccaaGTATCTTTATAACTCAGAAAAAAAG
TTTTAGCTTTGGAGAATATtctgatttttatttaaattttttagtttttgttttaataaggggttttttgtttttggtttTATTTAGAATTAGAAAGATGGTTGGTTATGGGAGTTCTTTGCGAAGGTATTTTTAAAAGAATAAGTTAAATAAACTGTGAGATTCATGTtcttaaaatgaaaatttcttCTTTTGGAAAAATAGTTTATTTGAGAACCTTTGTTTTGCGTATAAAAAGAAGATTATCTTTTTTCCAATAAGACTAGTTTATTAAGAATGAAATTTTTCCAAAATTTTGGTCCTTATTGGGTTTTATAATAGTGAGTTATTTGGTTttgggaaaatatttttttaaaggtttaaaattttttatggGTAAATTAATTATGTTTCACGATTTTTTGTTAATAATATGTTATTTcgtattattttttatattaagtTTGATGTTGAGTATGGTGGTATTTAGGGGAtcttattttaaaaatttaggGAAAGTAGTATTAGAGGTAGTTTGAACAGTTATTCCTTCTTTGATTTTGTTAGGTTTGGTAGAGCCTTCTTTGACTTTATTGTATATTTCTGAGgctttttcttttaaaaaaggaCAAGTTTTGAAGGTAGTAGGTCATCAATGATATTGAAGATATAAAAGAGATTTAATTAACAGAGTTGTACAAGATTCGACTGATTATGATTCTTATTTAATTACTAGGGATTTAGTTTCAGGAGACTTTCGTTTGTTAGAAGTAGATTTACCTTTAGTTGTTTTAGCAAAAGTTCCTTTATATTTTTTTGTCAGTTCTAGAGATGTTATTCATAGCTTTGCTTTACCTAGTTTGGGTTTAAAGGTTGATGCTTTTCCTGGGCGGTTAAAAGTTGGGGTAAGAGGGGGTGTTTCTGTGGGATGTTATTGGGGACAGTGTTCTGAAATTTGTGGGGCTAATCATGCTTTTATGCCTATAGGTATGGaggctttaatttatttttagtaacaTAAAAAAATGTGTTAAATTCTTGATTT
AAAAATGGATTATTTCCCTACCTAAATAGCTTAAATTTAAAGCGTAGTATTGAAGCTGCTAAGATAATTATTTTTTAGGTGTTTTCTTTTaactatttttcaatttttttatttttaaggtTTATTAGTATTTCAatgaaaaaagctttttttactTGATGTATTTTAGAGGTTtattctttaatatttttgttatttgtttTCACCAGGcaatatttttttgaaaaaaagaaaagtttTGTTTACTTTGGTTTGTTAAACTTATTCTTTTCTGTTGTGTTGATATTTTCTTTAGTGAaagatatttattttttgagttttttaagaTTAGTGGGAAAGATGGGAAGGTTCCCCATGATGGAGTGAGttattaaatttgttaaaaacaGTTCTTGGGAAGTTAGTTGATATTTTTTTAGAGTAAATAAGATTATTccagttttttttgttttcgagtatttaaaaaataaagtttttttagttttagcttattttttttttaaaacttttatttcTATACAAAATGCATTTTTAGTAAAAAGTTTTCACTCTTTAATTAGTTGGTCTGCTATAGGGGGTACtggcttttttgtttttttagtgaATTTTAgttctaatttttttttatttttgggattattgtttatttactctttaaatttatttgtcattttttttaaaattaaaaacttaaaTCATTACTTTTGGTTAATAATATTATTGTTTGGTATTCCCCCATTTTCTATGTTTGTTTTTAAGGTTAGTGTATTTagtgtttttattaatttttatggtATATTCTTGAATtacttttttttgttttttttctttttcatgGGGGTTaggtatttttatttttttttcaaggAGTCTCAGAATTTATTAATTCAAAATACACAATTTACTTTTTTGGGGAATTTTTGGTTTTTTTTGGTATTATTCTTTTGTTTTAgagttttagttttttaggGTGTTAGGACCGCAAAGCGGGTTGGTTCGATATACCAAATTGTAAGTTTTCTTC
AACACTATGtttataaaattttcttttttattagttttttttatttttatattttttttcaagGTTTACTCAATATTTTATTTGGTTATTTTTTTCGAGGTTGTTAGTTTAATTAAAagagttttttttatttttttagtgaGTAGTAGAATCatgattttttatgtttttttaagGTTTGTGGTGGTGGAGGCTGCATTAAAATTTAGTATATTAGTTATTTTTTCCCGTCAGTCGGGGGGGACTTGTTACAGTTAAAATAAAAAGGGAGATTAGAAAGCTTGAACCTTTCTTAAGGAATTGGTTCCCCCTTTTTAGGGGGgggttaaaaaaaatttttccaGACTAAGGGCCTCTCTAAAAACAAGGCCCTTAGTCTGGGTTTTTGATTCCTCCCTTATTATACCCTGGTAGAAACTTGAAATAAGTTCATTCGACCTGATAGGGGGGAATAAATATTCCCCCTATATTACTAATGTAATATAAGgagaaatataatatataggGGGGAATAAATATTCCCCCCTATATTACTAATGTAATATAAGgagaaatataatatataggGGGGAATAAATATTCCCCCCTATATTACTAATGTAATATAAGgagaaatataatatataggGGGAATAAATATTCCCCCCTATATTACTAATGTAATATAAGgagaaatataatatataggGGGAATAAATATTCCCCCCTATATTACTAATGTAATATAAGgagaaatataatatataggGGGGAATAAATATTCCCCCCTATATTACTAATGTAATATAAGgagaaatataatatataggGGGGAATAAATATTCCCCCCTATATTACTAATGTAATATAAGgagaaatataatatataggGGGAATAAATATTCCCCCCTATATTACTAATGTAATATAAGgagaaatataatatataggGGGGAATAAATATTCCCCCCTCTAATTTTATAAAGGTTATCCTATAATAGGGGGACTATAAATCCCCCTATTATAGAAGCTTAGGAAATAAAGG
GTTTTATTTTTTGATTGAGTCTTTATTTATTTTGAGAAGAGTTTTTTTTTTGTTTGCCCCAAGATTTGTTGGGATAGGAATCGtggtatttttatttttttgttttttaggggttaaaaaagaaaatttttcttttttaaaaattatgttTGTTTTTTTCAGGATTTGGATCTTATATTTTATGAGTAAATGTAGCTTAGACGTGGCTTATTgagtttatttttctttttttgtggtttttttttctttttattataCCAAtaatttgattttgttttttattttttttgagaTGAGTTTAATCCCAACCTTTTACTTAGTTGTTAAGAGGAGCAGACCTAAGCGCTCCGTAGCCTCAAACTATTTGGTTTTATACACTTTTTTGGGGAGTTTGCCTTTATTGATTTCTATTGTGATTTTTGGCTTAAACAATTCTTTCGTTTACTTCTATTTTTTTCCTTATTTGTTTTCGgggtttttatatttttttattttagcttttttaataaagttacctgttttttattttcatttgtGGTTGCCAAAGGCTCATGTTGAAGCTTCTACGGAGGGTTCTATGATCTTGGCGGGTGTGTTGTTAAAGTTAGGAAGATATGGGTtattgttgttttgttgttgatTTAACCCTAAAGTTTTTTTAAGAGTTGTTGTGTTTTTTGGGGGAATTATAGCAGGGTTATTTAGTTTAATTAGAAACGATTTAAAGAAGTTGGCAGCTTATTCTTCTATTATTCATATGAGTTATATGGTTTTTAGAAGTTTTGGGGTTGTTTTAATTAGTGTTTGAGGTGTGATATTTTTAAGGGTTGGACATGGTTTTATTTCTGCCGGTATGTTCTTTTTAATTTCTTTGATATATAATTTCACGGGCAAtcgaaatatttttttcttaggGGGGGTGGGaaaaaattattcttttttgttatttttttgtgGTTTGTTATTGATAATGAACAGTTCCCCCCCCATTTCTATTAGTTTTATTGGAGAAATTTTTATGTTT
ATTGGGGGTAGTTTGATTTTTGGTTTTTGAAAATTAGTAATTATTGTTTTATTAAATTTGTTGGGGGGTTtgttgtctgttgtttttttctTACATTTATATCATGGGAACGTTGAAAATAAAAGCTTTTATATAAAATTTCGTGAAGGAAAtgtgatttttatttttttaattttttctgtttttaggTACTTATTAAGCAggtttttgtaaaaaattggtGTAATGCACGTAAAAGTGTCGCTTTTAAGGAACTTAGGTATTTTTTGGCAAACGAACCTAAAATTTAGGGTATTATTTCGGCTAATATTTTTCGTAAGACGTTTGTTGGTTTTTAATTAAGAaacattgattttttattaataaaggaatattaaaaatttatttttagattaaaagttaaaatttatcaataaattcagaataataaagttttaattgttttagattttgtttttaagatgaaaaaataatttaagtGCCAGCATTTGCGGTTATACTTAATTTAAAAATCatgttaattttaaaaatattaaatactttttttttggtttaataaaaaaatttattttataaaataatttttaataaaaaagaattAGATACTCttgtataaaattaaaaattagaaTTAAGTAGTTTAAAAATAAACTGAAATTATTTGGCAGTTCGTTACAATTATTAAGGGAAACATGGGCGTTAAATGATGATCCCCAcattaattttcttttttttattgGTAGTGTAAGGTTGTAAacattttttttagaaaaacgTAAACAAAATTTTTTAATGCAAATCTTTTTGCTCCTTTTAAAAGATTTtcctttgttataatttttaaattttggataaatttaagtttttaaattttaaaagagGATTTTATAGTATTAGTAAATAATTAGTTATTTAGAATTTAATTTTAACGTGTGTACACATCGCCCgtcaatttttttttataaaaaaataagtcGTAACATAGtagaaaaaatagaaattttttctaattttggAATTTTTC
TATGGggaatattttcttttttttctctttgttttttttttatttgggGTTTAGAAATATTAGTGTTAAATTTAAGGTATTCGAATTCAAAAGGATATTTTCTTTCGTGTTTTTTTTTGATTGGattagttttgtttttttaggAGTTTTAATGGTTATATTAGGTAGAGTCGTATATTTTAGTTGTTATTATATGGGAGAGGAGTTAATCCGCGACGAGGttttatttttgttgtttttaggtttgtggttgctatggggtttTTGATAATTTCCGGTGATTGAATCTCTTTGATTATTGGTTGGGACTGGTTGGGGATAACTTCTTTTTTTTTGGTATGTTATTATAAAAGGGATAGATCTTGAAGGGGGGGGTTAAAGACTTATTTTACAAAACGTTTGGGAGatggaatttttttatttttgttgtcaaaattatttatctattttatttttagtaatttttatttaggaacattttatttgtttttaataattttattaagcCAAACTAAGAGGGCCCAATTACCCTTTTCTTCTTGGTTGCCTGCTGCTATGGCTGCCCCTACTCCGGTTTCCGCTTTAGTTCATTCTTCTACTTTGGTTACAGCAGGTGTTTATATATTAATTCGTAGAGGAAGAATTTTAGGGGGTTTTAATTGGTATTTAGGGGGGGTAGGTTTATTGACTTTGTTTGTTGGGAGTTTTTCTGCTTGTGGTAGTTTTGATTTGAAGAAGATAGTTGCTTTTTCTACTTTAAGTCATTTAGGTTTTATGGTGATGAGGTTATCTTCAGTTTGTGTGGATTATagattttttcatttaattgtTCATGCTTGTTTTAAGGCGTTGTTGTTTATTAGGGTGGGAATGTTAATCTTAACTAAAAATCATTCTCAGGATTTTCGACAGGTCGGATTTTCattcaaaaaattgttttttatatgAGTTTCTTTAGTTTCTTTAACCAGGTTATGTGGTTTCCCCTTTTTTTCTGGGTTTTTTTCTAAGGATTTTACTTTAG
AGATGTTTTTTTGGTCTTTTAatcctttattttattttttattttttttttcgatttttttttctgttttttatagAGTTCGGTTGATAAATGCTATTGTTAGAATTCAGTGGAGGAAATTAGTCAAGGAGTATtccatttttaatatattttatatgatttttttattattaagaaGGGTTGTTATTGGTGTAGTTTTTAGGGGTTGAGTTAATAAATTACAATTAATTTCtggaaaatttttatttaagtttttagtttatttttttttgttggggggagttttatttttttaccaacATTTTAAAGGGTTGATTTCAAGGAGTATATTTTTTTTAGACTCTTTGGGGGGAGGTATTccaaaaaaattgacaaaaaaattttggttattttataaaaaagtagATCAGGGTGTATTACCCTTTTTTAGGGAGCGTTTAAGGGCAGAAAAATTTATGAGCTTTAGAAAGGTTATTCaggttaaattatttttatatttttgggggttttttataatattttattttttttaagaAAACGATGTGAGGCATATTAGGCTGTTAACTTAAAAGTGGGGTTCCCCTTTTCTTAGTAAGGTAgttaaaaaataatgaaaaattgtAAATTTTTAGTTACTTTTATGTTCTTATTAAATGGAGTGTCAGAAAAATGAGTTGGATTTAAGCTTCTATTATGGGATTCCCCCTCCATTAAGAAATTAGTTTATAAAAAACGTTTTGttgcaaacaaaaaaaaattatttatttcttttaaattaatttaaataccACAATTGTCAAGGTTTgggatttttagtttttatttagttattatTTCATCTTTGATTTTATTATCAATTGTTATTTTGAGTTTTGTTTTTTCTAATCGTGTTGATCAAGTTTATTTCGAAAATTCTTCTTTTTCTGGGGGGTTAGTTTTTTTtgattttaaagttttaaaatttattttacgTTGGTTCGGTTCTACAAATCATAAGGATATTGGTACCTTATACTTAGTTTTT
GGTGTTTGAAGAGGGTTCGTGGGAACTGCTATGAGAAAAATTATTCGCTTAGAGTTGACTATACCTTCGGGTGTTTTACATGAGAATAAATTATACAATTCTTTGATAACTGCTCATGGTTTGATTATGATATTTTTTTTTGTTATGCCTATTTTGATAGGAGGTTTTGGTAAATGGTTGGTTCCTCCTATGTTGTCCAGGGTTGACATGATTTTCCCGCGTTTAAAAAATATGAGTTTCTGATTAGTTGTACCTGcctttttgttgttgttaaaatctttttttattgAGTTTGGTGCTGCCACGGGCTGGACTGTTTACCCTCCTTTGTCGGGTAATATTTCTCAAGCTGGTCCCTCTGTAGATTTAGCTATTTTTTCTTTACATGTGGCGGGAGTTAGATCAATTTTGGCTTCTATAAAATTTATAGCCACTGTAGTAAAGTGtggtggggtggggcagggttGATCTCGGATACCTTTATTTGTTTGAAGTGTTTTTATTACTGTTTGATTATTGATTTTATCGTTACCTGTTTTTGCAGGGGGTTTAACAATGTTATTAACTGACCGAAAATTTAAAACAAGGTTTTTTGAtcctgctggggggggggatcCAATCTTATTTCAACATATTTTTTGGTTTTTTGGTCACCCAGAGGTTTACATATTAATTTTACCTGCTTTTGGTATTGTTTCTCATGTTGTTAGATTTGTTGGGGGTAAGCGGGGTGTTTTTGGGCATTTAAGCATGATTTTAGCAATGTTGGGTATAGGGTTTTTAGGTTTTATTGTGTGAGCTCATCACATGTTTACTGTTGGTTTAGATGTAGATACCCGGGCTTATTTTACTGCGGCAACTATGATAATTGCTGTTCCTACTGGTATTAAGGTTTTCAGTTGATTGTCTACTATGGTTGGGGCTCCGATAAGAAATTTTTTTTCGGAACCCTTGGTTTTATGGGTATTTggttttatatttttgtttactAGTGGAGGGGTTACAGGGATAGTTTTGTCTAAAG
CCTCTTTAGATTTAGCTTTGCATGATACTTATTATGTTGTGGCACATTTTCATTATGTTTTGTCAATGGGTGCTGTTTTCGGTATTTTTTTAGGGATTATTTTTTGATGGCCTTTGTTTACGGGGGTAATAATGGATAAGGATTTGTTAATTAGTCATTTTTGAGTTATGTTTGTTGGGGTTAACTTAACATTTTTTCCACAACATTTCTTAGGTTTGTCTGGTATGCCTCGTCGATATTGTGATTATTTAGATTCTTATAGTTTTTGGAAAGGAGTTAGGAGTTTTGGGGCTGGTATATCATCTGTAGGAGTTGTTTGATTTTTATTCATAATTTGAGATAGTTTTGTTAGGGAACGCTTGTTCTTATGGGTTAAAAGCTCTGATTTGAGGAGAGaatgaaatcattttttttaTCCTTTAAGTTGGCATACTTATACagaaaaatctatttttttaatttaagattaatctttatttatttttttaaacgtAAATTACCATTATTGAGTTTATTAGATTTAGGAACTCCTGTTAAAATTAgttatttttgaaaatttggttCTTTATTAGGTTTATTCTGTGGGGTTCAGATTTTTAGGGGGGTTTTGTTGAGAATGCATTATCAAAAAAGAATAGAAATGGCTTTTTTCTCCGTGAAATTAAGTATTCAAAATGAAGTTTTTTTGGGTTGATTTTTTCATAATGTTCATAGTTCTGGGGCTtcgtttttttttgtttttttatattgtCATTTATTTCGTGGTTTATATTATGGGggttttaaacaaataaaaatatgaatGAGGGGAGTTACTATATTGTTGTTTTCTATGGCTTTAGCCTTTTTAGGTTATGTTTTACCTTGGGGGCAGATGTCTTTTTGAGGAGCGACGGTTATTACTAATTTATTTTCTGCGATTCCCTACGTGGGGGAGGATGTAGTACATGTTTTATGGGGGGGTTATGGTGTGGCTGGTCCCACTTTAAACCGTTTTTTTAGTTTGCATTTTTTGGTTCCCTTT
TTGATGGTAATGGTTGCTTTTTTCCATGTTTTCATATTTTTACATGTTAAGGGTTCTTCAAATCCCTTGGGAGGACCCATAAACCAATTTTTAAAGATCGAATTTTTCCCTTATTTTGTAGTTAAGGATTTTTttggaatttatttaattttttttgttttttttatttttgtttattaaatcCACGGTTGTTATTAGATTCTGAGAATTTTATTGAGGCTAATTCTTTAGTTACTCCTGTTCATATTCAACCTGAGTGGTACTTCTTATCTTCTTATGCTATTTTGCGGTCAATTCCTAAAAAGTTTGGGGGGGTTGTTGCTTTGGCCTTttcagttttatttttttatttttttccttttttttttcaaaatttatacaataatagattttttaaaaaaaacaatgttAAGTTCTATTTTTGGTTTTGGTTGAGCAGTGCAATTGTTTTGTGTTATGTTGGGGCTTCTCCTGTCGAGTATCCTTGGGTTTCTATTGGGATTGTTTtcacttttttttttttttctggtttcttttttttattattttaggctgagttagtttaaaaaaaataacaatttGTGGAATTGTTGATGAATTTTCACTAAGCTGTAGTTCGGTGTTTGGGCATGCAAAGTTTTGGACTTTTAGGAATTATTTAACTACAATTTTTTAGGTTAATAAGACCTttaattttcaaaattaaaagTACTGAAAAGTAAAAATTGGCTTTTATAGTTTAAATAAAATGTTAATTTTGTAAATTAAAGATAACAAATTTGAAAGCTTAACAATAGTTTAAAAAGAATTATTGTTTTGGGGATAATAGGTTTCGTTAAGAATTGTTAAaaaaaatatagtaaaaataataataaaaaatttttccTTTTGCATcatgatttttttaaagaaaatatatatataatttccctaaatattaaaattttttgaaaagttattttttaaagataaaaattttactttttgaaaattttagaaattaaaaaggTTTAATAATAA
