# Supplementary material for: Atp8 is in the ground pattern of flatworm mitochondrial genomes
Source: BMC Genomics. 2017 May 26;18:414. doi: 10.1186/s12864-017-3807-2 (PMC5446695; doi:10.1186/s12864-017-3807-2)
Supplement: Supplementary file 10 — atp8 alignment matrix without triclads (for details see Fig. 4). (TXT 1 kb) [file 12864_2017_3807_MOESM10_ESM.txt]

CLUSTAL format alignment by MAFFT (v7.306b)


Stenostomum_sth MYQMTML-FLMCMFCYTLAFILY---SGYMHLSTYYDITW------------SDIWPVG
Macrostomum_lig MPQLSSFGIFSFYLVIISSLILLSIVILSFVFSNRVDQVY-FENSSFSGG-VSFFWF--
Prosthiostomum_ MPQMSNLPFLVISSVLLIFFILW-ILNVWFNSDNFNNNNN-SLNLKN----NGKNWPLN
Enchridium_sp   MPQMSNLPFLTVSTVLILFFVLW-ILNVWFNS-NIKEEGS-SSLLKN----GFNNWPLN
Hoploplana_elis MPHMSNLPFLVITFVIFSFFILW-VLNSWFNIILIEDKES-GSSNNK----VSNSWPLN
Stylochoplana_m MPQMSNLPFVFISFVFFVFLCLW-LLNGLFNNSSVYSETQ-NDNNNN----PNKIWPF-
Lepidodermella_ MPHMAPIYWALVCLLVWFWMLVM-FSKRWFGG-------------------FVVSFKV-
Platynereis_dum MPHLSPMNWIIVPIFMIITLLLM-MIIMWWQFLPQFPKSQLSTLNAS----MTKPWKW-
Sipunculus_nudu MPHLAPMSWVLITIMFWTCFLML-ISMTWWQQSPKFEFSQ-KVMTTT----PSPKWSW-
Sepiella_       MPQLSPINWIFLFIIFWSILMIN-SSIMWWNTNNFYKLN--KMNQTF----MKITYKW-
Ascobulla_fragi MPQLSPASGSMIFLSVTVIFFVL-VIMIRSVTSPKMMVDK-KENASQ-----SFRFIS-
Phoronopsis_har MPQLAPILWFFMFSFFWIILILW-LSLSWYASKNTFKALN-NGTKSS----SFYAWAW-
Loxosomella_alo MPQLSPLNWAFLSIMILTLIFMM-KVFFSFMSINKLNFIS-FGNNKALR--KAPKWNW-
Bugula_neritina MPHLSPLNWTLIYFIIWSLILSN------MISLETFNPILMKLPNKD------------
Terebratalia_tr MPQLSPMSWFLLYVVCLLFVFGV-MSIFWWEGKPRSTAGV-KLMLAK-----SAMWKW-
Micrura_bella   MPQLGPLSWLFLPFVVIFCLVLL-YCSVWWASKSDFSFGE-NVLEKSKGGVSDFVWKW-
                * ::               .                                       
