# Supplementary material for: Atp8 is in the ground pattern of flatworm mitochondrial genomes
Source: BMC Genomics. 2017 May 26;18:414. doi: 10.1186/s12864-017-3807-2 (PMC5446695; doi:10.1186/s12864-017-3807-2)
Supplement: Supplementary file 11 — atp8 alignment matrix with triclads (for details see Additional file 9). (TXT 4 kb) [file 12864_2017_3807_MOESM11_ESM.txt]

CLUSTAL format alignment by MAFFT (v7.306b)


Stenostomum_sth MYQMTML-FLMCMFCYTLAFILY---SGYMHLS---------------------------
Macrostomum_lig MPQLSSFGIFSFYLVIISSLILLSIVILSFVFS---------------------------
Prosthiostomum_ MPQMSNLPFLVISSVLLIFFILW-ILNVWFNSD---------------------------
Enchridium_sp   MPQMSNLPFLTVSTVLILFFVLW-ILNVWFNS----------------------------
Hoploplana_elis MPHMSNLPFLVITFVIFSFFILW-VLNSWFNII---------------------------
Stylochoplana_m MPQMSNLPFVFISFVFFVFLCLW-LLNGLFNNS---------------------------
Schmidtea_medit MVHTSNSFWFSTLFLVLFVVYSV-VIVVYYQTSR--FCWSFGLVSWLLKKIIQFFLYLRS
Phagocata_graci MVDVWNLNIFLINFNLIFELFSL-NIDHWNSNISKEFSMNFHWNNFLEN----------S
Lepidodermella_ MPHMAPIYWALVCLLVWFWMLVM-FSKRWFGGF----VVSFKV-----------------
Platynereis_dum MPHLSPMNWIIVPIFMIITLLLM-MIIMWWQFL---------------------------
Sipunculus_nudu MPHLAPMSWVLITIMFWTCFLML-ISMTWWQQS---------------------------
Sepiella_       MPQLSPINWIFLFIIFWSILMIN-SSIMWWNTN---------------------------
Ascobulla_fragi MPQLSPASGSMIFLSVTVIFFVL-VIMIRSVTS---------------------------
Phoronopsis_har MPQLAPILWFFMFSFFWIILILW-LSLSWYASK---------------------------
Loxosomella_alo MPQLSPLNWAFLSIMILTLIFMM-KVFFSFMSI---------------------------
Bugula_neritina MPHLSPLNWTLIYFIIWSLILSN-MISL--------------------------------
Terebratalia_tr MPQLSPMSWFLLYVVCLLFVFGV-MSIFWWEGK---------------------------
Micrura_bella   MPQLGPLSWLFLPFVVIFCLVLL-YCSVWWASK---------------------------
                * .                .                                        

Stenostomum_sth ---------------TYYDITW--------------------------------------
Macrostomum_lig ---------------NRVDQVY----FENSSFSGG-------------------------
Prosthiostomum_ ---------------NFNNNNN----SLNLKN----------------------------
Enchridium_sp   ---------------NIKEEGS----SSLLKN----------------------------
Hoploplana_elis ---------------LIEDKES----GSSNNK----------------------------
Stylochoplana_m ---------------SVYSETQ----NDNNNN----------------------------
Schmidtea_medit FSPLNYDFYIYWLCHNSYWFGRVYYRHINNHVSNLDICEYRFRRFIVFILDVYIYLITAE
Phagocata_graci WNQLN----------NTSNEANI---DVNSSQNNVPLGSYLGRV----------------
Lepidodermella_ ------------------------------------------------------------
Platynereis_dum ---------------PQFPKSQL---STLNAS----------------------------
Sipunculus_nudu ---------------PKFEFSQ----KVMTTT----------------------------
Sepiella_       ---------------NFYKLN-----KMNQTF----------------------------
Ascobulla_fragi ---------------PKMMVDK----KENASQSFR-------------------------
Phoronopsis_har ---------------NTFKALN----NGTKSS----------------------------
Loxosomella_alo ---------------NKLNFIS----FGNNKALR--------------------------
Bugula_neritina ---------------ETFNPILM---KLPNKD----------------------------
Terebratalia_tr ---------------PRSTAGV----KLMLAK----------------------------
Micrura_bella   ---------------SDFSFGE----NVLEKSKGG-------------------------
                                                                            

Stenostomum_sth --SDIWPVG-----------------------------------------
Macrostomum_lig -VSFFWF-------------------------------------------
Prosthiostomum_ -NGKNWPLN-----------------------------------------
Enchridium_sp   -GFNNWPLN-----------------------------------------
Hoploplana_elis -VSNSWPLN-----------------------------------------
Stylochoplana_m -PNKIWPF------------------------------------------
Schmidtea_medit YKIILWFLNYRCLRYVHDLVFWFFLQSVCGLYILRFYFDQPRVELFYILA
Phagocata_graci FLASFYTIF-EVFFKVFEVFFMTFFSSFTD--------------------
Lepidodermella_ --------------------------------------------------
Platynereis_dum -MTKPWKW------------------------------------------
Sipunculus_nudu -PSPKWSW------------------------------------------
Sepiella_       -MKITYKW------------------------------------------
Ascobulla_fragi FIS-----------------------------------------------
Phoronopsis_har -SFYAWAW------------------------------------------
Loxosomella_alo -KAPKWNW------------------------------------------
Bugula_neritina --------------------------------------------------
Terebratalia_tr --SAMWKW------------------------------------------
Micrura_bella   VSDFVWKW------------------------------------------
